# Supplementary material for: The microbiome of the Melitaea cinxia butterfly shows marked variation but is only little explained by the traits of the butterfly or its host plant
Source: Environ Microbiol. 2019 Sep 9;21(11):4253–69. doi: 10.1111/1462-2920.14786 (PMC6900084; doi:10.1111/1462-2920.14786)
Supplement: Supplementary file 3 — Supplementary Table S1. Predictive powers of the larval and plant models. Predictive power is measured by Tjur R2 for the presence‐absence models and by the standard R2 for the abundance models. The values show the mean ± standard deviation over the OTUs. As detailed in the Statistical Methods, Prediction P1 measures the predictive power solely due to the fixed effects part of the models, whereas P2 and P3 also account for species‐to‐species associations, with P2 being based on cross‐validation across species and P3 in on predicting the same data that were used to fit the model. [file EMI-21-4253-s003.xlsx]

## Sheet: Feuil1
Table 1. Estimates of the community-consistent fixed effects included in the modeling of the bacterial communities associated with larvae and their host plant
Dependant variable	Model		Fixed effects	Bayesian posterior credibility quantiles
				5	50	95
Bacterial microbiota of the larvae	Presence - absence (1)	Intercept		-2.2595	-2.0510	-1.8332
		Parasitoid		-0.4452	-0.2012	0.0458
		Gender		-0.4595	-0.1849	0.0686
		Host plant microbiota	Log-abundance	-0.2850	0.1029	0.4647
			otuPC1	-0.0276	0.0026	0.0337
			otuPC2	-0.0013	0.0250	0.0501
			otuPC3	-0.0129	0.0139	0.0412
		Host plant metabolites	metPC1	-0.3854	0.3375	1.1096
			metPC2	-3.4100	-1.1830	0.9640
			metPC3	-3.3508	-0.7631	1.6828
	Abundance (2)	Intercept		-0.1610	0.4370	1.0211
		Parasitoid		-0.1868	0.0231	0.2182
		Gender		-0.2676	-0.0629	0.1545
		Host plant microbiota	Log-abundance	-0.1801	0.2794	0.7267
			otuPC1	-0.0273	-0.0042	0.0151
			otuPC2	-0.0206	-0.0006	0.0199
			otuPC3	-0.0367	-0.0066	0.0186
		Host plant metabolites	metPC1	-0.4520	0.2026	0.8203
			metPC2	-2.0163	-0.2071	1.5288
			metPC3	-2.2270	-0.3142	1.6078
Bacterial microbiota of the host plant	Presence - absence (1)	Intercept		-1.078	-1.0384	-0.9910
		Host plant metabolites	metPC1	-0.5839	-0.4650	-0.3425
			metPC2	-0.3293	0.0231	0.3354
			metPC3	-1.0213	-0.6262	-0.2519
	Abundance (2)	Intercept		0.4941	0.5369	0.5728
		Host plant metabolites	metPC1	0.0102	0.0951	0.1943
			metPC2	-0.4569	-0.1740	0.1035
			metPC3	-0.4344	-0.1369	0.1713
(1) Presence absence of bacterial taxa in the community
(2) Abundance of bacterial taxa (conditional on presence) in the community
Log- abundance represents the log-transformed abundance of the focal OTU in the plant where the individual was residing
otuPC represents principal component of the plant bacterial taxa
metPC represents the principal component of the plant metabolites
